# Supplementary material for: Evaluation of Cytokine Levels in Cardiac Transthyretin and Immunoglobulin Light Chain Amyloidosis and Their Correlation with Myocardial Inflammatory Cells and MACE
Source: Biomedicines. 2025 Sep 12;13(9):2254. doi: 10.3390/biomedicines13092254 (PMC12467096; doi:10.3390/biomedicines13092254)
Supplement: Supplementary file 1 [file biomedicines-13-02254-s001.zip]

Archive with 1 entries (1 files):
- biomedicines-3843657-supplementary.xlsx
